# Supplementary material for: Cold Extremities and Underweight as a Combined Risk Profile for Open-Angle Glaucoma: A Population-Based Cross-Sectional Study in Korea
Source: Medicina (Kaunas). 2026 Jul 21;62(7):1411. doi: 10.3390/medicina62071411 (PMC13414082; doi:10.3390/medicina62071411)
Supplement: Supplementary file 1 [file medicina-62-01411-s001.zip]

Archive with 1 entries (1 files):
- medicina-4388552-supplementary.pdf
